# Supplementary material for: MKLN1 splicing defect in dogs with lethal acrodermatitis
Source: PLoS Genet. 2018 Mar 22;14(3):e1007264. doi: 10.1371/journal.pgen.1007264 (PMC5863938; doi:10.1371/journal.pgen.1007264)
Supplement: S1 Table — (XLSX) [file pgen.1007264.s003.xlsx]

## Sheet: Sheet1
S1 Table. Private variants in the critical interval. Five variants in the interval chr14:5,248,244-6,355,383 (CanFam 3.1 assembly) were homozygous alternate in the LAD affected Bull Terrier and either homozygous reference or missing in 191 control genomes.
Chromosome	Position	Reference Allele	Alternate Allele	Filter	EFFECT	IMPACT	GENE	GENEID	FEATURE	FEATUREID	BIOTYPE	HGVS_C
14	5408613	G	GCTT	PASS	intergenic_region	MODIFIER	LOC608210-LOC102155163	gene13984-gene13985	intergenic_region	gene13984-gene13985		n.5408613_5408614insCTT
14	5731405	T	G	PASS	splice_region_variant&intron_variant	LOW	MKLN1	gene13987	transcript	rna26726	protein_coding	c.400+3A>C
14	5822263	C	T	PASS	intergenic_region	MODIFIER	MKLN1-LOC102155278	gene13987-gene13988	intergenic_region	gene13987-gene13988		n.5822263C>T
14	6004859	T	A	PASS	intergenic_region	MODIFIER	LOC102155278-LOC102155478	gene13988-gene13989	intergenic_region	gene13988-gene13989		n.6004859T>A
14	6281054	C	A	PASS	intergenic_region	MODIFIER	LOC106559682-KLF14	gene13994-gene13995	intergenic_region	gene13994-gene13995		n.6281054C>A
