# Supplementary material for: MKLN1 splicing defect in dogs with lethal acrodermatitis
Source: PLoS Genet. 2018 Mar 22;14(3):e1007264. doi: 10.1371/journal.pgen.1007264 (PMC5863938; doi:10.1371/journal.pgen.1007264)
Supplement: S3 Table — (XLSX) [file pgen.1007264.s005.xlsx]

## Sheet: Sheet1
S3 Table. MKLN1:c.400+3A>C genotypes of 462 dogs from 62 different dog breeds.
Breed Abbreviation	Breed	Number of dogs	Genotype
			A/A	A/C	C/C
AI	Akita Inu	8	8
AP	Appenzeller Mountain Dog	8	8
AC	Australian Cattle Dog	7	7
AU	Australian Shepherd	3	3
BA	Barbet	8	8
BO	Barsoi	8	8
BE	Beagle	7	7
BD	Bearded Collie	7	7
BS	Bernese Mountain Dog	8	8
BR	Briard	2	2
CE	Cairn Terrier	8	8
CS	Cão da Serra de Aires	8	8
CH	Chihuahua	4	4
CC	Chinese Crested Dog	7	7
CW	Chow Chow	8	8
DH	Dachshund	6	6
DW	Deutscher Wachtelhund	7	7
DO	Doberman Pinscher	7	7
EL	Elo	7	7
EN	Entlebucher Mountain Dog	8	8
EU	Eurasier	8	8
FR	Flat Coated Retriever	8	8
DS	German Shepherd	8	8
GS	German Spitz (Grossspitz)	6	6
KS	German Spitz (Kleinspitz)	8	8
RS	Giant Schnauzer	8	8
GR	Golden Retriever	8	8
DD	Great Dane	4	4
GY	Greyhound	8	8
HW	Hovawart	7	7
IT	Irish Terrier	7	7
IW	Italienisches Windspiel	4	4
JR	Jack Russell Terrier	6	6
WS	Keeshound (Wolfsspitz)	7	7
KF	Kromfohrländer	6	6
LA	Labrador Retriever	7	7
LR	Lagotto romagnolo	7	7
LN	Landseer	7	7
LB	Leonberger	8	8
MA	Malinois	5	5
MX	Mexican Hairless Dog	6	6
RP	Miniature Pinscher	7	7
MU	Mudi	7	7
NF	Newfoundland	8	8
NW	Norwich Terrier	7	7
NR	Nova Scotia Duck Tolling Retriever	8	8
PE	Perro de Agua Espanõl	8	8
PH	Peruvian Hairless Dog	7	7
PO	Polski Owczarek Nizinny	8	8
ZS	Pomeranian (Zwergspitz)	8	8
GP	Poodle	8	8
RR	Rhodesian Ridgeback	6	6
SB	Saint Bernard	8	8
SL	Saluki	4	4
NS	Schapendoes	7	7
SC	Scottish Terrier	8	8
SY	Siberian Husky	8	8
SG	Sloughi	6	6
TT	Tibetan Terrier	8	8
WW	West Highland White Terrier	6	6
WH	Whippet	8	8
YT	Yorkshire Terrier	7	7
Total number	62 breeds	462	462	0	0
